# Supplementary material for: Comparative Assessment of the Antibacterial Efficacies and Mechanisms of Different Tea Extracts
Source: Foods. 2022 Feb 21;11(4):620. doi: 10.3390/foods11040620 (PMC8870964; doi:10.3390/foods11040620)
Supplement: Supplementary file 1 [file foods-11-00620-s001.zip]

Archive with 1 entries (1 files):
- foods-1590461-supplementary.pdf
